# Supplementary material for: Recruitment and polarization typing of tumor-associated macrophages is associated with tumor progression and poor prognosis in Wilms tumor patients
Source: PLoS One. 2024 Nov 12;19(11):e0309910. doi: 10.1371/journal.pone.0309910 (PMC11556688; doi:10.1371/journal.pone.0309910)
Supplement: S1 Data — (ZIP) [file pone.0309910.s001.zip]

Archive with 21 entries (20 files):
- choose IF/
- choose IF/fig2 B I 7C163.tif
- choose IF/fig2 B II 7B163.tif
- choose IF/fig2 B III 7A163.tif
- choose IF/fig2 B IV 7G163.tif
- choose IF/fig2 C I 43 B 86.tif
- choose IF/fig2 C II 43 F 86.tif
- choose IF/fig2 C III 39 a.tif
- choose IF/fig2 C IV 43 C 86.tif
- choose IF/fig2 D II 13A163 A1.tif
- choose IF/fig2 D III 7H163.tif
- choose IF/fig2 D IV 7F163.tif
- choose IF/fig2 E II 43 D 86.tif
- choose IF/fig2 E III 43 A 86.tif
- choose IF/fig2 E IV 39D86.tif
- choose IF/fig2 a m1c1.tif
- choose IF/fig2 a m1c2.tif
- choose IF/fig2 a m1c3.tif
- choose IF/fig2 a m2c1.tif
- choose IF/fig2 a m2c2.tif
- choose IF/fig2 a m2c3.tif
