# Supplementary material for: Recruitment and polarization typing of tumor-associated macrophages is associated with tumor progression and poor prognosis in Wilms tumor patients
Source: PLoS One. 2024 Nov 12;19(11):e0309910. doi: 10.1371/journal.pone.0309910 (PMC11556688; doi:10.1371/journal.pone.0309910)
Supplement: S2 Data — (ZIP) [file pone.0309910.s002.zip]

Archive with 7 entries (6 files):
- the minimal data set/
- the minimal data set/Patient IF Image Acquisition.zip
- the minimal data set/Patient statistics.xlsx
- the minimal data set/PCR.xlsx
- the minimal data set/raw wb tiff.zip
- the minimal data set/WB.xlsx
- the minimal data set/IRB-2022-50.jpg
