# Supplementary material for: Recruitment and polarization typing of tumor-associated macrophages is associated with tumor progression and poor prognosis in Wilms tumor patients
Source: PLoS One. 2024 Nov 12;19(11):e0309910. doi: 10.1371/journal.pone.0309910 (PMC11556688; doi:10.1371/journal.pone.0309910)
Supplement: S2 Data — (ZIP) [file pone.0309910.s002.zip › the minimal data set/Patient statistics.xlsx]

## Sheet: 未化疗
序号	STAGE	age（month）	性别（1=M 0=F）	UFH/FH	生存时间m	生存结局（0=survival，1=death）	cd68(Mtotal%)	cd86(M1%)	CD163(M2%)
1	II	4	0	FH	187	0	1.51266	0.534045	0.099174
2	I	10	0	FH	41	0	1.15534	0.641026	0.0968992
3	I	10	0	FH	146	0	0.811309	0.440141	0.109051
4	III	10	0	FH	76	0	1.45135	0.155763	0.49554
5	IV	16	0	FH	71	0	1.13333	0.332779	0.716253
6	II	18	0	UFH	63	0	0.428201	0.445765	0.055481
7	II	19	0	FH	14	1	1.6745	0.534045	0.218103
8	II	19	0	FH	219	0	0.903895	0.620636	0.0667557
9	III	19	0	FH	47	0	1.24785	0.299401	0.41958
10	III	19	0	FH	47	0	1.55889	0.219941	0.306122
11	I	20	0	FH	39	0	1.11914	0.438116	0.0940734
12	III	20	0	FH	38	0	2.55857	0.212014	2.26337
13	III	20	0	FH	53	0	0.846749	0.433526	0.344353
14	III	20	0	FH	35	0	1.02942	0.206612	0.0765697
15	IV	20	0	FH	62	0	2.52636	0.688468	0.383142
16	II	21	0	FH	8	0	0.98299	0.584795	0.054
17	III	21	0	FH	49	0	1.48935	0.228484	0.408998
18	III	22	0	UFH	37	0	1.40108	0	0.738397
19	IV	23	0	FH	59	0	3.18647	0.610998	1.16448
20	II	27	0	FH	40	0	1.0079	0.653595	0.0527426
21	I	30	0	FH	52	0	0.651042	0.78125	0
22	III	30	0	FH	37	0	1.59246	0.227101	0.343407
23	II	31	0	UFH	158	0	0.840897	0.883219	0.0580046
24	III	31	0	FH	25	0	3.90282	0.75188	1.7341
25	III	36	0	FH	55	0	1.69573	0.259403	0.52521
26	II	38	0	FH	144	0	0.678372	0.478851	0
27	III	42	0	FH	72	0	0.970917	0.15448	0.328138
28	I	49	0	FH	72	0	0.778211	0.479233	0.0876424
29	IV	49	0	FH	79	0	2.6629	0.744417	0.617284
30	II	50	0	FH	108	0	0.6372	0.289575	0.115875
31	III	50	0	FH	11	1	0.834845	0.110314	0.735895
32	III	50	0	FH	121	0	1.50236	0.113766	0.15949
33	II	52	0	FH	45	0	0.967213	0.617284	0
34	IV	52	0	FH	9	1	1.92942	0	1.56695
35	II	53	0	FH	62	0	1.9616	0.764526	0.296296
36	III	59	0	FH	41	0	1.42922	0.155763	0.254453
37	II	61	0	FH	62	0	1.04856	0.654206	0.0759878
38	II	72	0	FH	13	0	1.53522	1.28205	0.121729
39	III	80	0	UFH	13	0	2.19234	0.387973	0.931315
40	II	87	0	FH	24	0	1.33292	0.584795	0.390625
41	III	87	0	UFH	24	0	1.48026	0.669274	0.55325
42	IV	97	0	FH	50	1	4.50982	0.133422	4.22078
43	III	101	0	FH	69	0	1.13891	0.515464	0.223839
44	IV	102	0	FH	12	1	3.16475	0.0895255	1.8711
45	III	106	0	FH	75	0	1.71638	0.117371	0.658979
46	IV	148	0	FH	12	0	0.963917	0.248139	0.589971
47	II	2	1	FH	172	0	0.792354	0.478851	0.0759878
48	II	6	1	FH	26	0	1.08932	0.759878	0.177462
49	II	9	1	FH	105	0	0.863506	0.2997	0.320192
50	III	9	1	FH	17	1	1.43869	0.0605694	1.07949
51	IV	9	1	FH	31	0	5.22831	1.64835	1.37931
52	I	12	1	FH	57	0	1.33082	0.922509	0.0895255
53	III	12	1	FH	35	0	2.25342	0.729927	0.492611
54	III	12	1	FH	28	1	1.9308	0	0.829302
55	II	16	1	FH	17	0	1.10646	0.620636	0.123153
56	III	19	1	UFH	76	0	1.4141	0.334234	0.547945
57	II	21	1	FH	20	0	1.06008	0.380228	0.128873
58	II	22	1	FH	132	0	0.564065	0.316206	0.0833333
59	IV	22	1	FH	36	0	3.96306	0.307692	1.15132
60	II	23	1	FH	149	0	0.893997	0.893997	0
61	IV	24	1	UFH	39	0	1.4779	1.1846	0.427655
62	III	26	1	FH	62	0	0.672919	0	0.149477
63	III	26	1	FH	28	0	1.51898	0.133422	0.228137
64	II	28	1	FH	27	0	1.34724	1.27298	0.238095
65	II	30	1	FH	75	0	1.09103	0.387097	0
66	IV	37	1	FH	95	0	1.70644	0.75188	0.272294
67	III	39	1	FH	71	0	1.08548	0.148368	0.615006
68	II	40	1	FH	55	0	1.77913	1.39373	0.323363
69	IV	42	1	FH	9	1	3.61049	0.810185	2.39521
70	II	49	1	UFH	84	0	0.402398	0.304646	0.0977517
71	III	58	1	FH	46	0	0.87139	0.491803	0.198413
72	II	59	1	FH	113	0	1.26658	0.654206	0.132802
73	IV	61	1	FH	11	1	3.09183	0	2.16285
74	IV	65	1	UFH	26	1	1.96501	0.303847	1.56617
75	III	66	1	FH	44	0	0.877097	0.114025	0.430571
76	IV	66	1	FH	72	0	2.7357	0.643777	1.15132
77	IV	66	1	FH	65	0	1.71602	0.155763	0.827498
78	III	74	1	FH	25	0	2.21223	0.34965	1.74603
79	IV	81	1	FH	53	0	2.68008	0.480769	1.09649
80	II	83	1	FH	159	0	0.746047	0.69808	0.20284
81	III	88	1	UFH	19	0	1.3789	0.232019	0.907258
82	IV	89	1	FH	61	0	0.757576	0.208986	0.417973
83	III	129	1	FH	74	0	1.3492	0.321027	0.612423
84	IV	151	1	UFH	77	0	0.738833	0.384926	0.347567

## Sheet: 化疗
序号	STAGE	FH/UFH	sex(1=M 0=F)	年龄m	生存时间m	生存结局（0=survival，1=death）	cd68(Mtotal%)	cd86(M1%)	CD163(M2%)
1	III	FH	0	65	51	0	0.150198	0.10012	0
2	III	FH	1	11	45	0	0.16256	0.07257	0
3	III	FH	0	29	51	0	0.252249	0.234592	0
4	III	FH	0	52	14	0	0.271603	0.209134	0
5	III	FH	0	43	60	0	0.282357	0.220238	0
6	III	FH	1	13	60	0	0.342733	0.130841	0.109072
7	III	FH	0	45	36	0	0.416887	0.25847	0
8	III	FH	0	12	59	0	0.422453	0.21133	0
9	IV	FH	0	42	60	0	0.719287	0.697708	0
10	III	FH	1	12	32	0	0.788453	0.27751	0.31383
11	IV U	UFH	1	22	50	0	1.44179	0.59946	1.15321
12	IV	FH	0	19	22	1	0.811895	0.150732	0.69823
13	III	FH	0	132	40	0	0.859667	0.62676	0.22421
14	III	FH	0	46	59	0	0.900241	0.106952	0.796359
15	II	FH	0	18	33	0	0.922515	0	0
16	IV	FH	0	53	13	1	0.937074	0.502956	0.696499
17	III	FH	0	41	45	1	0.96668	0	0
18	III	FH	0	69	33	0	1.01874	0.96782	0.13242
19	IV U	UFH	0	23	31	0	1.09177	0.07536	0
20	II	FH	0	37	22	0	1.11645	0	0
21	IV	FH	1	57	13	0	1.11948	0	1.09709
22	IV	FH	1	20	32	0	1.1211	0.5299	0.37819
23	IV	FH	1	36	38	0	1.14553	0.0569152	0
24	IV	FH	0	53	20	0	1.15327	0.11779	0
25	III	FH	0	17	42	0	1.15994	0.725517	0
26	III	FH	0	27	60	0	1.20682	0	0
27	IV	FH	1	90	9	0	1.24002	0.813008	0.575816
28	IV	FH	0	16	60	0	1.25122	0	0
29	IV	FH	1	36	25	0	1.36388	0	0.818331
30	IV	FH	0	60	60	0	1.39322	0.287356	0
31	III	FH	0	75	13	0	1.39533	0	0.90428
32	III	FH	0	46	31	0	1.40632	0	0
33	II	FH	1	39	46	0	1.41617	0	0
34	IV U	UFH	1	10	48	0	0.79955	0	0
35	IV U	UFH	0	36	17	1	1.48166	0.65609	0.64777
36	II	FH	1	15	25	0	1.48698	0	0
37	IV	FH	0	108	36	0	1.51387	0.33791	0.04749
38	IV U	UFH	0	44	15	0	1.52939	0	0
39	III	FH	0	12	12	1	1.56605	0	0.730909
40	III	FH	0	31	38	0	1.58917	0.386707	0.948195
41	IV	FH	0	49	45	0	2.01726	0	0
42	III U	UFH	1	18	19	1	2.02449	0	0
43	III	FH	1	80	31	0	2.05297	0	0
44	IV	FH	1	33	38	0	2.05679	0	0
45	IV U	UFH	0	71	60	0	2.06655	0.0525762	0
46	III	FH	1	90	34	0	2.0839	0	0
47	IV	FH	0	45	50	0	2.09056	0.7743	0
48	IV	FH	1	11	27	0	2.10662	0.493653	0
49	III	FH	1	72	49	0	2.1334	0	0
50	IV	FH	1	64	27	1	2.27026	0	0.172968
51	III	FH	0	25	18	1	2.32647	0.59259	0.91593
52	III	FH	0	34	28	0	2.3429	0.66016	0.69697
53	III U	UFH	0	29	57	0	2.37521	0	0
54	IV	FH	0	42	21	1	2.4823	0	0.50338
55	IV	FH	0	27	11	0	2.49582	0	0
56	IV	FH	0	33	39	0	2.69936	0	0
57	III	FH	0	9	26	0	2.80882	0	0
58	IV	FH	0	21	58	0	2.83658	0	0
59	III	FH	0	38	35	0	2.89852	0	0.759013
60	IV	FH	1	9	19	1	3.32742	0	2.29592
61	IV	FH	0	40	19	1	3.45027	0	1.53783
62	IV	FH	1	128	11	1	3.50659	0	1.31073
63	IV	FH	1	18	13	1	3.72053	0	1.27226
64	IV	FH	1	35	14	1	3.85519	0.90577	2.10128
