# Supplementary material for: Recruitment and polarization typing of tumor-associated macrophages is associated with tumor progression and poor prognosis in Wilms tumor patients
Source: PLoS One. 2024 Nov 12;19(11):e0309910. doi: 10.1371/journal.pone.0309910 (PMC11556688; doi:10.1371/journal.pone.0309910)
Supplement: S2 Data — (ZIP) [file pone.0309910.s002.zip › the minimal data set/PCR.xlsx]

## Sheet: T1C1
Target	Sample	Cq	mean Cq	mean b-Actin	Dct	2^-Dct		Target	Sample	Cq	mean Cq	mean b-Actin	Dct	2^-Dct
CD163	T1	26.87	26.7446	16.36	10.3847	0.000748		CD163	C1	28.2	28.3515	15.45	12.9015	0.0001307
CD163	T1	26.73						CD163	C1	28.11
CD163	T1	26.62						CD163	C1	28.74
CD206	T1	28.52	28.5501	16.36	12.1901	0.000214		CD206	C1	29.81	30.017	15.45	14.567	4.12e-05
CD206	T1	28.48						CD206	C1	30.21
CD206	T1	28.63						CD206	C1	30.02
Arg-1	T1	26.71	26.5135	16.36	10.1535	0.000878		Arg-1	C1	26.16	25.9018	15.45	10.4518	0.000714
Arg-1	T1	26.45						Arg-1	C1	25.63
Arg-1	T1	26.37						Arg-1	C1	25.91
CD68	T1	22.34	22.5711	16.36	6.21111	0.013498		CD68	C1	24.87	24.8356	15.45	9.38564	0.001495
CD68	T1	22.45						CD68	C1	24.71
CD68	T1	22.91						CD68	C1	24.93
CD86	T1	26.46	26.1752	16.36	9.81522	0.00111		CD86	C1	27.24	27.3198	15.45	11.8698	0.0002672
CD86	T1	26.35						CD86	C1	27.15
CD86	T1	25.7						CD86	C1	27.57
CD80	T1	29.73	29.7021	16.36	13.3421	9.63e-05		CD80	C1	31.41	31.1261	15.45	15.6761	1.91e-05
CD80	T1	29.73						CD80	C1	31.06
CD80	T1	29.64						CD80	C1	30.91
b-Actin	T1	16.43	16.36					b-Actin	C1	15.44	15.45
b-Actin	T1	16.72						b-Actin	C1	15.82
b-Actin	T1	15.93						b-Actin	C1	15.1

## Sheet: T2C2
Target	Sample	Cq	mean Cq	mean b-Actin	Dct	2^-Dct		Target	Sample	Cq	mean Cq	mean b-Actin	Dct	2^-Dct
CD163	T2	26.76	26.8656	17.13	9.73558	0.001173		CD163	C2	29.86	29.6078	16.16	13.4478	8.95e-05
CD163	T2	27.06						CD163	C2	29.73
CD163	T2	26.78						CD163	C2	29.24
CD206	T2	30.03	30.0205	17.13	12.8905	0.0001317		CD206	C2	31.21	31.422	16.16	15.262	2.545e-05
CD206	T2	30.08						CD206	C2	31.52
CD206	T2	29.95						CD206	C2	31.54
Arg-1	T2	27.47	27.1774	17.13	10.0474	0.000945		Arg-1	C2	30.46	30.6453	16.16	14.4853	4.36e-05
Arg-1	T2	26.97						Arg-1	C2	30.89
Arg-1	T2	27.09						Arg-1	C2	30.59
CD68	T2	22.85	22.8141	17.13	5.68409	0.01945		CD68	C2	26.41	26.1924	16.16	10.0324	0.0009549
CD68	T2	22.67						CD68	C2	26.06
CD68	T2	22.93						CD68	C2	26.11
CD86	T2	25.1	25.2382	17.13	8.1082	0.003624		CD86	C2	27.42	27.561	16.16	11.401	0.0003698
CD86	T2	25.2						CD86	C2	27.6
CD86	T2	25.41						CD86	C2	27.66
CD80	T2	30.18	29.9088	17.13	12.7788	0.0001423		CD80	C2	29.31	29.6045	16.16	13.4445	8.97e-05
CD80	T2	29.83						CD80	C2	29.71
CD80	T2	29.72						CD80	C2	29.79
b-Actin	T2	17.03	17.13					b-Actin	C2	16.61	16.16
b-Actin	T2	16.92						b-Actin	C2	16.01
b-Actin	T2	17.44						b-Actin	C2	15.88

## Sheet: T3C3
Target	Sample	Cq	mean Cq	mean b-Actin	Dct	2^-Dct		Target	Sample	Cq	mean Cq	mean b-Actin	Dct	2^-Dct
CD163	T3	27.34	27.7887	17.82	9.96867	0.000998		CD163	C3	27.22	27.2317	14.87	12.3617	0.00019
CD163	T3	27.37						CD163	C3	27.23
CD163	T3	28.66						CD163	C3	27.25
CD206	T3	30.87	31.0777	17.82	13.2577	0.0001021		CD206	C3	28.65	28.6841	14.87	13.8141	6.943e-05
CD206	T3	30.89						CD206	C3	29.05
CD206	T3	31.47						CD206	C3	28.36
Arg-1	T3	26.53	26.6333	17.82	8.81328	0.002223		Arg-1	C3	27.93	27.7035	14.87	12.8335	0.000137
Arg-1	T3	26.87						Arg-1	C3	27.94
Arg-1	T3	26.51						Arg-1	C3	27.23
CD68	T3	24.93	24.9539	17.82	7.13391	0.00712		CD68	C3	23.84	24.0334	14.87	9.16338	0.001744
CD68	T3	24.8						CD68	C3	24.21
CD68	T3	25.13						CD68	C3	24.04
CD86	T3	26.77	26.3201	17.82	8.50007	0.002762		CD86	C3	27.2	26.7959	14.87	11.9259	0.000257
CD86	T3	26.3						CD86	C3	26.68
CD86	T3	25.89						CD86	C3	26.51
CD80	T3	30.16	30.6039	17.82	12.7839	0.0001418		CD80	C3	30.58	30.5236	14.87	15.6536	1.94e-05
CD80	T3	30.38						CD80	C3	30.13
CD80	T3	31.27						CD80	C3	30.86
b-Actin	T3	18.22	17.82					b-Actin	C3	15.02	14.87
b-Actin	T3	17.82						b-Actin	C3	14.67
b-Actin	T3	18.43						b-Actin	C3	14.92

## Sheet: T4C4
Target	Sample	Cq	mean Cq	mean b-Actin	Dct	2^-Dct		Target	Sample	Cq	mean Cq	mean b-Actin	Dct	2^-Dct
CD163	T3	29.16	29.3129	19.23	10.0829	0.000922		CD163	C3	28.87	28.6789	16.24	12.4389	0.0001801
CD163	T3	29.52						CD163	C3	28.6
CD163	T3	29.26						CD163	C3	29.22
CD206	T3	31.19	30.957	19.23	11.727	0.000295		CD206	C3	30.65	29.9524	16.24	13.7124	7.45e-05
CD206	T3	30.89						CD206	C3	30.87
CD206	T3	30.79						CD206	C3	30.62
Arg-1	T3	28.47	28.443	19.23	9.21304	0.001685		Arg-1	C3	30.2	28.8862	16.24	12.6462	0.000156
Arg-1	T3	28.72						Arg-1	C3	29.69
Arg-1	T3	28.13						Arg-1	C3	29.91
CD68	T3	26.92	26.8228	19.23	7.59283	0.00518		CD68	C3	25.55	27.2768	16.24	11.0368	0.000476
CD68	T3	26.91						CD68	C3	25.75
CD68	T3	26.64						CD68	C3	25.15
CD86	T3	28.28	28.2427	19.23	9.01271	0.001936		CD86	C3	26.88	28.8605	16.24	12.6205	0.0001588
CD86	T3	28.14						CD86	C3	26.79
CD86	T3	28.31						CD86	C3	26.88
CD80	T3	32.05	32.1831	19.23	12.9531	0.0001261		CD80	C3	29.03	32.1272	16.24	15.8872	1.65e-05
CD80	T3	32.15						CD80	C3	28.66
CD80	T3	32.35						CD80	C3	28.99
b-Actin	T3	19.26	19.23					b-Actin	C3	16.03	16.24
b-Actin	T3	18.89						b-Actin	C3	16.52
b-Actin	T3	19.55						b-Actin	C3	16.19

## Sheet: T5C5
Target	Sample	Cq	mean Cq	mean b-Actin	Dct	2^-Dct		Target	Sample	Cq	mean Cq	mean b-Actin	Dct	2^-Dct
CD163	T3	29.16	29.1715	19.23	9.94146	0.001017		CD163	C3	28.62	28.9147	14.5067	14.408	4.6e-05
CD163	T3	29.52						CD163	C3	29.13
CD163	T3	29.26						CD163	C3	28.99
CD206	T3	31.19	33.3284	19.23	14.0984	5.701e-05		CD206	C3	27.47	27.4237	14.5067	12.917	0.0001293
CD206	T3	30.89						CD206	C3	27.34
CD206	T3	30.79						CD206	C3	27.46
Arg-1	T3	28.47	27.0718	19.23	7.84179	0.004359		Arg-1	C3	25.91	25.6277	14.5067	11.121	0.000449
Arg-1	T3	28.72						Arg-1	C3	25.57
Arg-1	T3	28.13						Arg-1	C3	25.4
CD68	T3	26.92	25.991	19.23	6.76102	0.00922		CD68	C3	24.77	24.8052	14.5067	10.2986	0.000794
CD68	T3	26.91						CD68	C3	24.75
CD68	T3	26.64						CD68	C3	24.89
CD86	T3	28.28	27.2569	19.23	8.02693	0.003834		CD86	C3	26.55	26.6621	14.5067	12.1555	0.0002192
CD86	T3	28.14						CD86	C3	26.8
CD86	T3	28.31						CD86	C3	26.63
CD80	T3	32.05	31.8155	19.23	12.5855	0.0001627		CD80	C3	30.58	30.6941	14.5067	16.1874	1.34e-05
CD80	T3	32.15						CD80	C3	30.86
CD80	T3	32.35						CD80	C3	30.64
b-Actin	T3	19.26	19.2333					b-Actin	C3	14.28	14.5067
b-Actin	T3	18.89						b-Actin	C3	14.19
b-Actin	T3	19.55						b-Actin	C3	15.05

## Sheet: T6C6
Target	Sample	Cq	mean Cq	mean b-Actin	Dct	2^-Dct		Target	Sample	Cq	mean Cq	mean b-Actin	Dct	2^-Dct
CD163	T3	27.7	27.8983	17.3633	10.535	0.000674		CD163	C3	30.76	30.9011	18.0633	12.8378	0.0001366
CD163	T3	27.65						CD163	C3	30.89
CD163	T3	28.35						CD163	C3	31.05
CD206	T3	28.46	28.5168	17.3633	11.1535	0.000439		CD206	C3	31.72	31.4871	18.0633	13.4238	9.1e-05
CD206	T3	28.29						CD206	C3	31.62
CD206	T3	28.8						CD206	C3	31.11
Arg-1	T3	27.71	27.4859	17.3633	10.1226	0.000897		Arg-1	C3	30.54	30.3729	18.0633	12.3095	0.000197
Arg-1	T3	27.47						Arg-1	C3	30.34
Arg-1	T3	27.28						Arg-1	C3	30.24
CD68	T3	22.9	23.1212	17.3633	5.75789	0.01848		CD68	C3	27.85	28.0495	18.0633	9.98612	0.000986
CD68	T3	22.83						CD68	C3	28.28
CD68	T3	23.63						CD68	C3	28.02
CD86	T3	25.44	25.7269	17.3633	8.36361	0.003036		CD86	C3	30.66	30.425	18.0633	12.3617	0.00019
CD86	T3	25.56						CD86	C3	30.58
CD86	T3	26.18						CD86	C3	30.04
CD80	T3	31.16	31.2994	17.3633	13.9361	6.38e-05		CD80	C3	30.74	30.4635	18.0633	12.4002	0.000185
CD80	T3	31.39						CD80	C3	30.24
CD80	T3	31.35						CD80	C3	30.4
b-Actin	T3	17.28	17.3633					b-Actin	C3	17.71	18.0633
b-Actin	T3	17.03						b-Actin	C3	18.11
b-Actin	T3	17.78						b-Actin	C3	18.37

## Sheet: T7C7
Target	Sample	Cq	mean Cq	mean b-Actin	Dct	2^-Dct		Target	Sample	Cq	mean Cq	mean b-Actin	Dct	2^-Dct
CD163	T3	28.5	28.6895	18.38	10.3095	0.000788		CD163	C3	28.51	28.4786	16.03	12.4486	0.0001789
CD163	T3	28.39						CD163	C3	28.67
CD163	T3	29.18						CD163	C3	28.25
CD206	T3	29.5	29.4536	18.38	11.0736	0.000464		CD206	C3	28.6	28.8646	16.03	12.8346	0.0001369
CD206	T3	29.44						CD206	C3	28.95
CD206	T3	29.42						CD206	C3	29.04
Arg-1	T3	28.26	28.3588	18.38	9.97883	0.000991		Arg-1	C3	26.39	26.6195	16.03	10.5895	0.000649
Arg-1	T3	28.21						Arg-1	C3	26.34
Arg-1	T3	28.61						Arg-1	C3	27.13
CD68	T3	25.66	25.7753	18.38	7.39532	0.00594		CD68	C3	25.47	25.1909	16.03	9.1609	0.001747
CD68	T3	25.86						CD68	C3	25.04
CD68	T3	25.81						CD68	C3	25.06
CD86	T3	26.91	26.6722	18.38	8.29223	0.00319		CD86	C3	27.97	28.1073	16.03	12.0773	0.0002314
CD86	T3	26.93						CD86	C3	28.01
CD86	T3	26.18						CD86	C3	28.34
CD80	T3	30.95	31.0051	18.38	12.6251	0.0001583		CD80	C3	28.98	29.1934	16.03	13.1634	0.000109
CD80	T3	30.84						CD80	C3	28.96
CD80	T3	31.23						CD80	C3	29.64
b-Actin	T3	18.82	18.38					b-Actin	C3	16.25	16.03
b-Actin	T3	18.34						b-Actin	C3	16.07
b-Actin	T3	17.98						b-Actin	C3	15.77

## Sheet: T8C8
Target	Sample	Cq	mean Cq	mean b-Actin	Dct	2^-Dct		Target	Sample	Cq	mean Cq	mean b-Actin	Dct	2^-Dct
CD163	T3	27.83	27.7978	18.38	9.41784	0.001462		CD163	C3	28.25	28.3225	15.41	12.9125	0.0001297
CD163	T3	27.94						CD163	C3	28.26
CD163	T3	27.62						CD163	C3	28.46
CD206	T3	31.39	31.1527	18.38	12.7727	0.0001429		CD206	C3	28.59	28.8211	15.41	13.4111	9.18e-05
CD206	T3	31.26						CD206	C3	28.82
CD206	T3	30.81						CD206	C3	29.06
Arg-1	T3	27.87	27.9595	18.38	9.57953	0.001307		Arg-1	C3	28.48	28.4468	15.41	13.0368	0.000119
Arg-1	T3	27.9						Arg-1	C3	28.61
Arg-1	T3	28.11						Arg-1	C3	28.25
CD68	T3	25.55	25.6387	18.38	7.2587	0.00653		CD68	C3	26.47	26.2462	15.41	10.8362	0.000547
CD68	T3	25.49						CD68	C3	26.2
CD68	T3	25.87						CD68	C3	26.07
CD86	T3	27.16	27.2083	18.38	8.82828	0.0022		CD86	C3	28.3	28.1797	15.41	12.7697	0.0001432
CD86	T3	27.06						CD86	C3	28.2
CD86	T3	27.41						CD86	C3	28.04
CD80	T3	30.99	30.831	18.38	12.451	0.0001786		CD80	C3	31.58	31.8561	15.41	16.4461	1.12e-05
CD80	T3	30.76						CD80	C3	31.9
CD80	T3	30.74						CD80	C3	32.08
b-Actin	T3	18.82	18.38					b-Actin	C3	15.33	15.41
b-Actin	T3	18.34						b-Actin	C3	15.71
b-Actin	T3	17.98						b-Actin	C3	15.19
