# Supplementary material for: Recruitment and polarization typing of tumor-associated macrophages is associated with tumor progression and poor prognosis in Wilms tumor patients
Source: PLoS One. 2024 Nov 12;19(11):e0309910. doi: 10.1371/journal.pone.0309910 (PMC11556688; doi:10.1371/journal.pone.0309910)
Supplement: S2 Data — (ZIP) [file pone.0309910.s002.zip › the minimal data set/WB.xlsx]

## Sheet: Sheet1
	CD163(Int)	b-Actin(Int)	CD163/b-Actin	mean CD163/b-Actin		CD86(Int)	b-Actin(Int)	CD86/b-Actin	mean CD86/b-Actin				CD163(Int)	b-Actin(Int)	CD163/b-Actin	mean CD163/b-Actin		CD86(Int)	b-Actin(Int)	CD86/b-Actin	mean CD86/b-Actin
T1	3294692	3315647	0.99368	1.19997		4986896	3315647	1.50405	1.60774			C1	3191888	3957026	0.806638	1.01294		4010980	3957026	1.01364	0.936545
T1	3977516	3315647	1.19962			5561696	3315647	1.67741				C1	4658638	3957026	1.17731			3609144	3957026	0.912085
T1	4663822	3315647	1.40661			5443493	3315647	1.64176				C1	4174140	3957026	1.05487			3497675	3957026	0.883915
T2	10055886	2725988	3.6889	3.77435		3887689	3406297	1.14132	1.15801			C2	3009313	3800199	0.791883	0.749403		5268550	3800199	1.38639	1.21298
T2	10506356	2725988	3.85415			3708006	3406297	1.08857				C2	3059248	3800199	0.805023			4553429	3800199	1.19821
T2	10304224	2725988	3.78			4237924	3406297	1.24414				C2	2475081	3800199	0.651303			4006694	3800199	1.05434
T3	8017586	3075775	2.60669	2.37016		3652797	3075775	1.1876	1.33723			C3	4406406	4024325	1.09494	0.972083		4514496	4024325	1.1218	1.07729
T3	7805849	3075775	2.53785			4999371	3075775	1.6254				C3	3671122	4024325	0.912233			3826819	4024325	0.950922
T3	6046783	3075775	1.96594			3686907	3075775	1.19869				C3	3658405	4024325	0.909073			4664804	4024325	1.15915
T4	6332620	3150543	2.01001	1.74854		3444756	3150543	1.09338	1.11166			C4	2980125	3406297	0.874887	1.22191		296375	2725988	0.108722	0.234612
T4	6339866	3150543	2.01231			3558271	3150543	1.12941				C4	4811078	3406297	1.41241			797330	2725988	0.292492
T4	3854056	3150543	1.2233			3504018	3150543	1.11219				C4	4695332	3406297	1.37843			824944	2725988	0.302622
T5	5107667	3325852	1.53575	1.49765		5730593	3325852	1.72304	1.67776			C5	3893186	3420179	1.1383	1.04466		1151010	3420179	0.336535	0.386485
T5	4540510	3325852	1.36522			5329096	3325852	1.60232				C5	3391412	3420179	0.991589			1169718	3420179	0.342005
T5	5294680	3325852	1.59198			5680306	3325852	1.70792				C5	3434164	3420179	1.00409			1644815	3420179	0.480915
T6	6502317	3640990	1.78586	1.92745		9819921	3640990	2.69705	2.85921			C6	4315755	3199671	1.34881	1.53287		1599391	3199671	0.499861	0.469321
T6	8423230	3640990	2.31344			9397967	3640990	2.58116				C6	4927244	3199671	1.53992			1517031	3199671	0.474121
T6	6127986	3640990	1.68305			12013144	3640990	3.29942				C6	5471060	3199671	1.70988			1388596	3199671	0.433981
T7	10393793	3938736	2.63887	2.94271		2138982	3938736	0.543063	0.716133			C7	6156005	3822829	1.61033	1.5353		1699481	3822829	0.444561	0.438521
T7	12769914	3938736	3.24214			2235560	3938736	0.567583				C7	6628583	3822829	1.73395			1822308	3822829	0.476691
T7	11607908	3938736	2.94712			4087435	3938736	1.03775				C7	4822946	3822829	1.26162			1507384	3822829	0.394311
T8	4933704	3361844	1.46756	1.24312		5324226	3361844	1.58372	1.45447			C8	3373828	3910107	0.862848	0.971318		3208036	3910107	0.820447	0.851157
T8	4222977	3361844	1.25615			5026468	3361844	1.49515				C8	3932152	3910107	1.00564			3821453	3910107	0.977327
T8	3380835	3361844	1.00565			4318430	3361844	1.28454				C8	4087892	3910107	1.04547			2954856	3910107	0.755697
